# Supplementary material for: Increased risk of periprosthetic joint infection after traumatic injury in joint revision patients
Source: Arthroplasty. 2024 Feb 5;6:8. doi: 10.1186/s42836-024-00235-5 (PMC10840204; doi:10.1186/s42836-024-00235-5)
Supplement: Supplementary file 1 — Additional file 1. [file 42836_2024_235_MOESM1_ESM.xlsx]

## Sheet: match_data_5
marker	patient_number	internal_time(month)	knee	female	age	BMI	ASA	smoking	drinking	DM	RA	liver	kidney	lung	heart	group	distance	weights	subclass
1	544	21.33	0	1	62	29.2969	2	0	0	1	0	0	0	0	0	0	0.232266	1	45
2	546	13.17	1	1	75	28.9993	2	0	0	0	0	0	0	0	0	0	0.0823781	1	49
3	547	13.93	1	1	75	28.9993	2	0	0	0	0	0	0	0	0	0	0.0823781	1	68
4	552	39.77	0	1	67	23.833	2	0	0	0	0	0	0	0	0	0	0.0924006	1	4
5	554	2.23	1	0	73	25.3086	2	0	0	0	0	0	0	0	0	0	0.105997	1	19
6	560	229.73	1	1	62	22.8624	3	0	0	0	0	0	0	0	0	0	0.167498	1	70
7	568	6.57	1	1	75	34.2936	3	0	0	0	0	0	0	0	1	0	0.0962473	1	50
8	572	10.2	1	0	62	31.0166	2	0	0	0	0	0	0	0	0	0	0.0802448	1	33
9	579	64.93	0	1	50	26.6436	2	0	0	0	0	0	0	0	0	0	0.0838834	1	22
10	593	72.83	1	0	69	27.5482	2	0	0	1	0	0	0	0	0	0	0.299502	1	32
11	595	26.03	0	0	35	21.3839	2	0	0	0	0	0	0	0	0	0	0.122819	1	29
12	602	15.77	1	1	73	23.4375	3	0	0	0	0	0	0	0	0	0	0.156911	1	30
13	612	7.57	0	0	60	23.7812	2	1	1	0	0	0	0	0	0	0	0.156079	1	54
14	613	17.73	1	0	43	25.2493	2	0	0	0	0	0	0	0	0	0	0.117933	1	5
15	622	33.37	1	1	78	27.7344	2	0	0	0	0	0	0	0	0	0	0.0874899	1	71
16	625	7.57	1	0	56	29.4023	2	0	0	0	0	0	0	0	0	0	0.0897337	1	2
17	629	25.57	1	1	74	27.3438	2	0	0	0	0	0	0	0	0	0	0.090691	1	16
18	644	11.83	1	0	71	21.7738	2	0	0	0	0	0	0	0	0	0	0.129192	1	43
19	663	60.87	0	1	57	27.0552	2	0	0	0	0	0	0	0	0	0	0.0799448	1	18
20	697	4.33	1	1	65	29.2421	2	0	0	0	0	0	0	0	1	0	0.0934398	1	33
21	701	102.63	0	1	83	18.8889	3	0	0	0	0	0	0	0	0	0	0.159317	1	50
23	2	177.63	0	0	85	21.4346	3	0	0	1	0	0	0	0	0	0	0.40654	1	54
24	3	127.73	0	0	73	24.2215	3	0	0	0	0	0	0	1	1	0	0.557859	1	70
25	4	207	0	1	71	24.6097	2	0	0	0	0	0	0	0	0	0	0.0872442	1	43
26	5	228.1	0	0	64	27.5482	2	0	0	0	0	0	0	0	0	0	0.0789998	1	39
27	6	342.97	1	0	69	23.3067	2	0	0	0	1	0	0	1	0	0	0.365472	1	45
28	8	58.37	0	1	34	22.2222	2	0	0	0	0	0	0	0	0	0	0.113257	1	36
29	9	2.3	1	1	71	23.4236	2	0	0	0	0	0	0	0	0	0	0.113692	1	69
30	10	225.33	0	0	80	27.31	4	0	0	0	0	0	0	0	0	0	0.149063	1	13
33	14	213.73	0	0	26	26.6728	3	0	0	0	1	0	0	0	0	0	0.0789753	1	22
34	15	18	1	0	75	26.4236	2	0	1	0	0	0	0	0	0	0	0.166951	1	69
35	16	160.73	0	0	72	24.2215	2	0	0	0	0	0	0	0	0	0	0.0925059	1	33
39	22	250.83	0	0	62	24.4898	2	0	0	0	0	0	0	0	0	0	0.0944043	1	17
40	24	88.67	0	1	67	28.2284	2	0	0	1	0	0	0	0	0	0	0.240569	1	2
41	25	150.73	0	0	49	24.4898	2	0	0	0	0	0	0	0	0	0	0.09881	1	28
42	26	170.5	1	1	70	27.0552	2	0	0	0	0	0	0	0	0	0	0.0934667	1	46
43	27	147.17	0	1	50	21.6041	2	0	0	0	0	0	0	0	0	0	0.11084	1	66
44	29	48.8	1	0	39	28.0864	2	2	1	0	0	0	0	0	0	0	0.150983	1	45
45	31	149.13	0	0	29	24.0569	1	0	0	0	0	0	0	0	0	0	0.0767644	1	42
46	37	138.13	0	1	39	18.8189	2	0	0	0	0	0	0	0	0	0	0.133663	1	58
48	39	105.83	1	0	69	25.2595	2	0	0	0	0	0	0	0	0	0	0.107767	1	13
49	41	137.33	0	0	71	27.1809	2	2	0	0	0	0	0	1	0	0	0.35585	1	70
50	42	12.7	0	1	39	25.0361	2	0	0	0	0	0	0	0	0	0	0.0953859	1	14
51	43	3.4	0	0	36	24.2215	2	0	0	0	0	0	0	0	0	0	0.104931	1	57
56	48	61.7	0	1	71	26.2976	3	0	0	0	0	0	0	0	0	0	0.112018	1	53
57	50	2.77	1	0	84	23.1481	2	0	0	0	0	0	0	0	0	0	0.114787	1	5
59	53	117.73	1	0	55	30.8185	1	2	0	0	0	0	0	0	0	0	0.0503046	1	65
60	54	113.6	0	0	54	26.6193	2	0	0	0	0	0	0	0	0	0	0.0862497	1	63
61	55	126.67	0	0	47	20.9321	2	2	2	0	0	0	0	0	0	0	0.280776	1	24
62	59	218.03	1	1	62	25.4028	2	0	0	0	0	0	0	0	0	0	0.105289	1	47
63	61	101.27	1	1	63	26.6667	2	0	0	0	0	0	0	0	0	0	0.0978758	1	69
65	63	90.8	1	1	64	28.1943	2	0	0	0	0	0	0	0	0	0	0.0896056	1	20
66	64	49.47	0	1	30	21.6311	2	0	0	0	0	0	0	0	0	0	0.118557	1	5
67	67	77.23	1	1	73	24.0234	2	0	0	0	0	0	0	0	0	0	0.109285	1	7
68	69	84.07	1	1	52	23.5556	2	0	0	0	0	0	0	0	0	0	0.120483	1	71
70	72	121.93	0	1	73	30.385	2	0	0	0	1	0	0	0	0	0	0.035867	1	35
72	74	89.13	1	1	64	24.7676	2	0	0	0	0	0	0	0	0	0	0.108257	1	55
73	75	288.13	0	0	72	27.6817	2	0	0	0	0	0	0	0	0	0	0.0761915	1	31
74	76	363.63	0	0	59	25.9516	2	0	0	0	0	0	0	0	0	0	0.0879564	1	44
76	79	21.2	1	0	21	24.6914	2	0	0	0	1	0	0	0	0	0	0.077639	1	49
77	80	83.6	1	1	69	25.5937	2	0	0	0	0	0	0	0	0	0	0.101682	1	9
78	81	97.73	1	1	64	28.3987	2	0	0	0	0	0	0	0	1	0	0.0982499	1	60
79	82	79.37	1	1	52	29.9116	2	0	0	0	0	0	0	0	0	0	0.084944	1	56
80	83	2.13	0	0	82	16.7062	3	0	0	1	0	0	0	0	0	0	0.480721	1	61
81	84	74.43	1	1	77	22.5069	2	0	0	0	0	0	0	0	0	0	0.117041	1	34
82	85	1366.43	1	1	80	26.3672	3	0	0	0	0	0	0	0	1	0	0.145072	1	23
84	88	155.13	0	1	48	28.2284	2	0	0	0	0	0	0	0	0	0	0.0772743	1	31
85	89	157.07	1	1	66	28.3203	2	0	0	0	0	0	0	0	0	0	0.0883505	1	44
87	95	0.8	1	1	81	26.3465	2	0	0	1	0	0	0	0	0	0	0.295846	1	13
88	96	1.77	1	1	67	29.3848	2	0	0	0	0	0	0	0	0	0	0.0829447	1	49
89	98	62.07	0	0	55	22.7732	2	0	1	0	0	0	0	0	0	0	0.178316	1	25
90	99	1.47	1	1	59	23.4375	2	0	0	0	0	0	0	0	0	0	0.118384	1	68
91	100	1424.13	1	1	64	27.4762	2	0	0	0	0	0	0	0	0	0	0.093257	1	46
92	101	44.53	0	0	50	25.9516	2	1	1	0	0	0	0	0	0	0	0.14409	1	25
94	107	22.83	1	0	34	14.9303	3	1	0	0	1	0	0	0	0	0	0.164416	1	59
95	110	3.2	1	1	72	23.8751	2	0	0	0	0	0	0	0	0	0	0.110553	1	28
96	113	0.83	0	1	38	38.5675	3	0	0	0	1	0	0	0	0	0	0.0364169	1	35
97	115	164.8	0	1	51	23.7332	2	0	0	0	0	0	0	0	0	0	0.0982855	1	67
98	116	61	0	1	70	19.1467	2	0	0	1	0	0	0	0	0	0	0.353151	1	60
99	121	1.1	1	0	82	27.6817	2	0	0	0	0	0	0	0	0	0	0.0900906	1	24
100	124	121.9	1	1	77	22.5827	2	0	0	0	0	0	0	0	0	0	0.116562	1	9
101	125	1.47	0	0	45	18.3655	2	0	0	0	0	0	0	0	0	0	0.139429	1	20
102	126	122.83	0	0	76	23.8751	2	0	0	0	0	0	0	0	0	0	0.0929829	1	46
103	127	48.77	0	1	75	25.6369	2	0	0	1	0	0	0	0	0	0	0.264642	1	50
106	137	122.17	0	0	83	20.5714	3	0	0	0	0	0	0	0	0	0	0.15163	1	53
107	138	174.83	0	1	57	32.3232	2	1	1	0	0	0	0	0	0	0	0.0959156	1	14
108	139	4.5	1	1	75	26.9127	2	0	0	0	0	0	0	0	1	0	0.102609	1	58
109	141	1.97	0	1	41	21.4844	2	0	0	0	0	0	0	0	0	0	0.115076	1	26
110	147	76.27	1	1	66	27.5482	2	0	0	1	0	0	0	0	0	0	0.292665	1	23
111	148	143.03	0	1	65	18.0802	2	0	0	0	0	0	0	0	0	0	0.127338	1	34
112	150	4.83	0	0	54	27.8867	2	0	0	0	0	0	0	0	0	0	0.0803279	1	4
114	156	55.67	0	1	42	24.0346	2	0	0	0	0	0	0	0	0	0	0.0997578	1	5
115	160	92.5	0	0	65	22.8571	2	0	0	0	0	0	0	0	0	0	0.102229	1	71
117	162	76.23	0	1	80	18.5547	2	0	0	0	0	0	0	0	0	0	0.117948	1	37
118	163	219.23	0	1	69	25.3906	2	0	0	0	0	0	0	0	0	0	0.084108	1	22
120	171	258.33	0	1	59	19.7711	2	0	0	0	0	0	0	0	0	0	0.118687	1	26
122	181	28.47	0	0	41	29.685	2	0	0	0	0	0	0	0	0	0	0.0760333	1	31
123	183	36.67	1	1	74	24	3	0	0	0	0	0	0	0	1	0	0.167206	1	60
124	185	13.97	0	1	55	22.8624	3	0	0	0	1	0	0	0	0	0	0.0846985	1	5
125	186	4.1	1	0	25	21.1463	1	0	0	0	0	0	0	0	0	0	0.111863	1	45
127	191	25.3	1	0	58	28.3737	2	2	0	0	0	0	0	0	0	0	0.0817189	1	10
128	192	195.93	0	0	53	25.9516	2	0	0	0	0	0	0	0	0	0	0.0898438	1	19
129	193	19.63	0	1	35	20.3125	2	0	0	0	0	0	0	0	0	0	0.125115	1	21
131	195	247.87	0	0	61	26.8352	2	0	0	1	1	0	0	0	0	0	0.170962	1	20
132	197	17.73	0	0	65	33.9506	2	0	0	0	1	0	0	0	0	0	0.0312442	1	35
133	198	135.8	0	0	32	24.8971	2	0	1	0	0	0	0	0	0	0	0.172431	1	2
134	199	136.2	0	0	32	24.8971	2	0	1	0	0	0	0	0	0	0	0.172431	1	57
135	201	37.07	1	0	80	28.0899	2	2	0	0	0	0	0	1	0	0	0.386402	1	62
136	202	109.67	0	1	61	23.8054	2	0	0	0	0	0	0	0	0	0	0.094518	1	45
137	208	171.17	0	0	65	27.6398	2	0	0	0	0	0	0	0	1	0	0.0869583	1	12
138	215	107	0	0	64	32.8889	2	0	0	1	0	0	0	0	0	0	0.201205	1	38
139	216	8.27	1	1	63	22.3133	2	0	0	0	0	0	0	0	0	0	0.12406	1	3
140	220	155.2	0	1	54	26.1752	2	0	0	0	0	0	0	0	0	0	0.0848989	1	26
141	222	262.87	0	0	52	20.5761	3	0	0	0	1	0	0	0	0	0	0.101189	1	21
144	225	121.53	0	0	64	23.3887	2	2	0	0	0	0	0	0	0	0	0.0863616	1	9
145	226	332	0	0	58	27.2509	2	0	0	0	0	0	0	0	0	0	0.0820729	1	66
146	227	48.23	0	0	67	25.9516	3	1	0	0	0	0	0	0	0	0	0.112258	1	62
147	228	15.57	0	1	52	24.841	2	0	0	0	0	0	0	0	0	0	0.0921114	1	4
149	231	0.4	0	0	53	25.9516	3	2	2	1	0	0	0	0	0	0	0.625693	1	67
150	232	16	0	1	75	19.563	2	0	0	0	0	0	0	0	0	0	0.113617	1	59
152	234	122.2	0	1	73	21.3675	2	0	0	0	0	0	0	0	0	0	0.103676	1	40
154	236	394.9	0	1	66	25.3906	2	0	0	0	0	0	0	0	0	0	0.0850099	1	3
155	238	99.83	0	0	82	25.6489	3	0	0	0	0	0	0	0	0	0	0.116208	1	21
156	239	101.27	0	1	76	22.0317	2	0	0	0	0	0	0	0	1	0	0.109565	1	28
157	240	137.37	0	1	66	20.0288	2	0	0	0	0	0	0	0	0	0	0.114266	1	60
158	241	164.97	1	0	54	28.6689	2	0	0	0	0	0	0	0	0	0	0.0941295	1	27
159	242	0.93	1	1	65	26.7759	3	0	0	1	0	0	0	0	1	0	0.416695	1	50
160	243	188.33	1	1	82	27.0552	2	0	0	0	0	0	0	0	0	0	0.0895919	1	15
161	245	12.07	0	0	62	25.9516	2	0	0	1	0	0	0	0	0	0	0.27963	1	69
162	247	26	1	0	29	22.4913	2	0	0	0	0	0	0	0	0	0	0.143204	1	19
163	248	104.4	0	1	67	34.375	2	0	0	0	0	0	0	0	0	0	0.0506871	1	65
164	250	90.47	0	0	39	17.6898	3	0	0	0	0	0	0	0	0	0	0.201882	1	32
165	251	8.7	1	1	60	30.0433	2	0	0	0	0	0	0	0	0	0	0.0819515	1	6
166	252	0.93	1	1	64	24.977	2	0	0	0	0	0	0	0	0	0	0.107025	1	25
167	253	109.73	0	0	76	21.7993	3	0	0	1	0	0	0	0	0	0	0.40959	1	41
168	254	156.83	0	0	57	26.5731	2	0	0	0	0	0	0	0	0	0	0.085557	1	39
169	255	74.73	0	0	59	29.0253	3	0	0	0	0	0	0	0	0	0	0.104684	1	20
170	258	11	1	1	69	30.0781	3	0	0	0	0	0	0	0	1	0	0.123656	1	3
171	259	77.47	1	1	72	26.0262	2	0	0	0	0	0	0	0	0	0	0.0982524	1	70
172	261	161.4	0	1	78	22.2222	2	0	0	0	0	0	0	0	0	0	0.097196	1	10
175	264	47.1	1	1	64	22.8928	2	0	0	0	0	0	0	0	0	0	0.119845	1	43
176	266	125.27	0	0	59	24.2215	2	2	2	1	0	0	0	0	0	0	0.553693	1	60
179	269	18.27	1	1	65	29.278	2	0	0	0	0	0	0	0	0	0	0.0840393	1	22
180	270	42.83	0	1	67	25	2	0	0	0	0	0	0	0	0	0	0.086581	1	8
181	271	156.6	0	0	36	26.0617	2	0	0	0	0	0	0	0	0	0	0.0948106	1	54
183	277	220.8	0	1	60	26.1427	2	0	0	0	0	0	0	0	0	0	0.0832577	1	49
184	278	1.3	1	1	58	39.9584	2	0	0	0	0	0	0	0	0	0	0.0467361	1	65
186	280	73.2	1	1	61	27.3646	2	0	0	0	0	0	0	0	1	0	0.105094	1	2
187	281	24.57	1	1	77	24.4444	2	0	0	0	0	0	0	0	0	0	0.105328	1	47
188	282	4.83	1	0	62	26.7755	2	0	0	0	0	0	0	0	1	0	0.112523	1	54
189	283	1.27	1	0	41	25.2493	2	0	0	0	0	0	0	0	0	0	0.118743	1	56
191	285	277.63	0	1	70	23.0469	2	0	0	0	0	0	0	0	0	0	0.0955055	1	14
192	287	1.43	1	1	61	28.9062	2	0	0	0	0	0	0	0	0	0	0.0870342	1	34
193	289	34.83	0	1	77	19.2277	3	0	0	0	0	0	0	0	0	0	0.15966	1	36
194	290	97.1	0	1	73	27.5482	4	0	0	1	0	0	0	0	0	0	0.408632	1	30
195	291	12.3	1	1	50	19.6283	2	0	0	0	1	0	0	0	0	0	0.089319	1	40
196	293	269.73	0	0	49	19.3772	2	0	0	0	0	0	0	0	0	0	0.13039	1	43
197	294	4.4	1	0	57	27.6817	2	0	0	0	0	0	0	0	0	0	0.0983729	1	47
198	295	42	1	1	77	26.7094	2	0	0	1	0	0	0	0	0	0	0.294456	1	38
199	300	32.83	0	0	62	26.2976	2	0	0	0	0	0	0	0	0	0	0.0853578	1	39
200	302	171.2	0	1	73	26.5625	2	0	0	0	0	0	0	0	0	0	0.077624	1	1
201	303	122.6	0	1	58	23.7253	2	2	0	0	0	0	0	0	0	0	0.083123	1	49
202	306	27.53	1	1	78	32.2222	2	0	0	1	0	0	0	0	0	0	0.228777	1	7
203	307	171.83	0	1	66	17.313	2	0	0	0	0	0	0	0	0	0	0.132203	1	71
204	308	30.1	1	1	68	18.8189	2	0	0	0	0	0	0	0	0	0	0.146788	1	38
205	309	341.73	0	0	53	22.8374	2	0	0	0	0	0	0	0	0	0	0.106701	1	6
206	312	109.67	0	1	56	27.2932	2	0	0	1	0	0	0	0	0	0	0.259304	1	30
207	313	7.3	0	0	56	22.3081	3	2	2	0	1	0	0	0	0	0	0.220746	1	57
208	316	62.93	0	1	57	26.3702	2	0	0	0	0	0	0	0	0	0	0.0830839	1	64
209	320	11.67	1	0	67	29.3878	2	0	0	0	0	0	0	0	0	0	0.0863749	1	8
210	321	15.1	0	1	53	25.4767	2	0	0	0	0	0	0	0	0	0	0.088594	1	44
211	322	11.83	0	1	76	23.7253	2	0	0	0	0	0	0	0	0	0	0.0900497	1	25
212	323	14.33	1	0	29	17.8756	2	0	0	0	0	0	0	0	0	0	0.18148	1	24
213	325	210.03	0	0	64	24.1588	2	0	1	0	0	0	0	0	0	0	0.161436	1	15
214	326	#VALUE!	1	0	80	24.2215	2	0	0	1	0	0	0	0	0	0	0.334317	1	17
215	328	3.57	1	1	60	27.0552	2	0	0	0	0	0	0	0	0	0	0.0968097	1	10
218	331	204.7	0	1	68	25.3902	2	0	0	0	0	0	0	0	0	0	0.0844096	1	22
219	332	59.13	0	1	58	22.6659	2	0	0	0	0	0	0	0	0	0	0.101719	1	12
221	335	9.6	0	1	83	26.1719	2	0	0	0	0	0	0	0	1	0	0.0850333	1	21
222	336	137.57	0	0	62	29.3878	2	1	1	0	0	0	0	0	0	0	0.115199	1	56
223	337	170.53	0	0	63	33.0295	2	1	2	0	0	0	0	0	0	0	0.159144	1	41
224	338	150.5	0	1	56	22.0317	2	0	0	0	0	0	0	0	0	0	0.106056	1	6
225	339	0.67	1	1	50	34.2936	2	0	0	0	1	0	0	0	0	0	0.038427	1	35
226	340	77.9	0	1	59	30.7004	2	0	0	0	0	0	0	1	0	0	0.343167	1	55
227	341	162.37	0	1	42	26.7094	2	0	0	0	0	0	0	0	0	0	0.085985	1	63
228	345	162.67	0	0	58	23.3887	2	0	0	0	0	0	0	0	0	0	0.101738	1	34
229	346	40.87	1	1	66	24.4898	2	0	0	0	0	0	0	0	0	0	0.109152	1	11
230	347	27.53	0	1	71	20.3125	2	0	0	0	0	0	0	0	0	0	0.110595	1	66
231	348	1.63	1	0	68	28.5156	2	0	0	0	0	0	0	0	0	0	0.0903628	1	18
232	352	0.77	1	1	49	25.7778	2	0	0	0	0	0	0	0	0	0	0.107911	1	27
233	354	152.7	0	1	54	22.8928	2	0	0	0	0	0	0	0	0	0	0.10187	1	43
234	355	237.53	0	1	76	24.4141	2	0	0	0	0	0	0	0	0	0	0.0866537	1	8
235	359	170.43	0	1	65	22.5827	2	0	0	1	1	0	0	0	0	0	0.201255	1	13
236	360	1.53	1	0	79	24.6755	2	0	0	0	0	0	0	0	0	0	0.107471	1	16
238	366	147.6	0	0	46	24.341	2	2	1	0	0	0	0	0	0	0	0.148507	1	29
239	367	154.9	0	0	46	22.5867	2	2	1	0	0	0	0	0	0	0	0.162607	1	15
240	368	69.8	0	1	48	27.3438	2	0	0	0	0	0	0	0	0	0	0.0812254	1	14
241	369	2.43	1	1	49	31.25	2	0	0	0	0	0	0	0	0	0	0.0796376	1	44
242	370	94.27	0	0	54	17.301	2	0	0	0	0	0	0	0	0	0	0.143094	1	2
243	371	13.77	1	1	63	25.5296	2	0	0	0	0	0	0	0	0	0	0.104196	1	29
244	372	194.73	0	1	70	28.8351	2	0	1	0	0	0	0	0	0	0	0.119032	1	56
245	373	19.67	0	1	72	26.7094	2	0	0	0	0	0	0	0	0	0	0.077259	1	42
247	377	37.1	0	1	74	23.8281	2	0	0	0	0	0	0	0	0	0	0.0901704	1	18
249	381	146.23	0	1	72	23.2335	2	0	0	0	0	0	0	0	0	0	0.0938606	1	33
250	382	3.4	0	1	57	24.8358	2	0	0	0	0	0	0	0	0	0	0.0905265	1	18
251	383	0.47	1	0	85	26.8923	3	0	0	0	0	0	0	1	0	0	0.532396	1	69
252	385	121.97	0	1	87	29.1363	3	0	0	0	0	0	0	0	0	0	0.0906091	1	23
253	388	177.4	0	1	44	23.9188	2	0	0	0	0	0	0	0	0	0	0.0996968	1	68
254	389	23.63	1	1	70	24.7475	2	0	0	0	0	0	0	0	0	0	0.106145	1	6
255	390	121.9	0	0	49	19.8177	2	0	0	0	0	0	0	0	0	0	0.127362	1	34
256	392	7.2	1	1	68	29.7211	3	0	0	0	0	0	0	0	0	0	0.11439	1	70
257	396	8.47	1	1	65	22.2222	3	0	0	0	0	0	0	0	1	0	0.188197	1	23
258	398	163.57	0	0	55	28.0863	2	1	1	0	0	0	0	0	0	0	0.126547	1	9
264	409	12.8	0	1	68	22.8928	3	0	0	0	1	0	0	0	0	0	0.0807271	1	1
265	410	14.97	1	0	53	25.0865	2	0	0	0	0	0	0	0	0	0	0.114963	1	37
266	411	1.9	1	0	63	28.06	2	1	1	0	0	0	0	0	0	0	0.149346	1	17
267	412	69.27	0	1	60	26.0375	2	0	0	0	0	0	0	0	0	0	0.0837506	1	64
268	413	119.67	0	0	71	25.1808	2	0	1	0	0	0	0	0	0	0	0.149652	1	7
269	414	184.9	0	1	51	18.4911	2	0	0	0	1	0	0	0	0	0	0.0774288	1	31
270	415	61.7	0	1	55	24.2382	3	0	0	0	0	0	0	0	0	0	0.132151	1	71
271	416	171.93	0	1	46	27.3438	2	0	0	0	1	0	0	0	0	0	0.0474096	1	65
272	417	172.1	0	1	46	27.3438	2	0	0	0	1	0	0	0	0	0	0.0474096	1	65
273	421	52.97	0	1	63	19.6283	2	0	0	0	0	0	0	0	0	0	0.117979	1	26
274	423	122.43	0	0	82	26.7094	2	0	0	0	0	0	0	1	0	0	0.389421	1	48
275	427	187.43	0	1	72	25.711	2	1	2	0	0	0	0	0	0	0	0.214844	1	11
276	429	114.7	1	0	55	32.2118	2	1	2	0	0	0	0	0	0	0	0.203929	1	27
277	430	110.1	0	0	84	24.4898	3	2	1	1	0	0	0	0	0	0	0.470522	1	52
278	431	200.4	0	0	62	24.6914	2	0	0	0	0	0	0	0	0	0	0.0933546	1	46
279	432	125.1	0	0	82	29.7442	3	0	0	0	0	0	0	0	0	0	0.0928297	1	33
280	433	120.67	1	1	65	29.2969	2	0	0	1	0	0	0	0	0	0	0.271773	1	36
281	434	127.03	1	1	66	29.0527	2	0	0	0	0	0	0	0	0	0	0.0848049	1	37
282	436	101.13	0	1	61	19.0677	2	0	0	0	0	0	0	0	0	0	0.122429	1	40
283	437	126.97	0	1	68	27.3438	2	0	0	1	0	0	0	0	0	0	0.249874	1	19
284	439	104.93	0	0	55	17.301	2	0	1	0	0	0	0	0	0	0	0.232762	1	53
285	441	137.47	1	1	58	26.8544	3	0	0	0	1	0	0	0	0	0	0.0820629	1	28
286	442	69.53	1	1	60	26.2917	2	0	0	0	0	0	0	0	0	0	0.100974	1	3
287	443	64.13	1	1	60	26.2917	2	0	0	0	0	0	0	0	0	0	0.100974	1	56
288	447	212.43	0	0	55	28.3266	2	1	1	0	0	0	0	0	0	0	0.12493	1	21
289	448	66.33	1	1	66	28.3987	2	0	0	0	0	0	0	0	0	0	0.0879647	1	44
291	453	237.1	0	0	41	28.3848	2	0	0	0	0	0	0	0	0	0	0.0818174	1	47
292	454	147.6	0	0	46	24.341	2	2	1	0	0	0	0	0	0	0	0.148507	1	40
293	455	154.9	0	0	46	22.5867	2	2	1	0	0	0	0	0	0	0	0.162607	1	61
294	457	54.9	0	1	72	29.3848	3	0	0	0	0	0	0	0	0	0	0.0942191	1	55
296	460	261.53	1	0	88	23.8899	2	0	0	0	0	0	0	1	1	0	0.50882	1	59
297	462	51.1	0	1	65	30.4688	2	0	0	1	0	0	0	0	1	0	0.237796	1	48
298	464	1.97	1	1	58	22.2656	2	0	0	0	0	0	0	0	0	0	0.126508	1	12
299	466	163.17	0	0	47	23.1241	2	0	0	0	0	0	0	0	0	0	0.107251	1	23
300	467	128.13	0	0	65	22.9334	2	0	0	0	0	0	0	0	1	0	0.112724	1	30
301	468	189.03	0	0	71	20.5761	2	0	0	0	0	0	0	0	1	0	0.125406	1	9
302	469	196.27	0	0	71	20.5761	2	0	0	0	0	0	0	0	1	0	0.125406	1	15
303	471	6.9	1	1	68	24.2188	2	0	0	1	0	0	0	0	0	0	0.334833	1	11
304	477	1.4	0	1	53	33.2986	3	0	0	0	0	0	0	0	0	0	0.0809879	1	1
305	485	311.57	1	0	48	24.8163	2	0	0	0	0	0	0	0	0	0	0.118672	1	37
306	487	1.3	1	0	50	20.2812	2	0	0	0	0	0	0	0	0	0	0.149926	1	51
307	491	12	1	0	58	31.6032	2	0	0	0	0	0	0	0	0	0	0.0787536	1	64
309	494	19.37	1	1	32	16.4366	2	0	0	0	1	0	0	0	0	0	0.11338	1	61
310	497	104.97	1	1	67	27.0552	2	0	0	0	0	0	0	0	0	0	0.0944586	1	11
312	501	89.5	1	0	82	25.8264	2	0	0	0	0	0	0	0	0	0	0.0998448	1	37
313	504	12.23	0	1	39	25.0361	2	0	0	0	0	0	0	0	0	0	0.0953859	1	30
314	505	1.23	1	1	57	29.2969	2	0	0	0	0	0	0	0	0	0	0.0863707	1	8
315	508	227.4	0	0	67	24.677	2	1	1	0	0	0	0	0	0	0	0.145577	1	16
316	509	15.77	1	1	58	27.3438	2	0	0	1	0	0	0	0	0	0	0.301769	1	27
317	510	0.17	1	1	77	25.3906	2	0	0	0	0	0	0	0	0	0	0.0999928	1	26
318	519	130.2	1	1	68	26.5625	2	0	0	0	0	0	0	0	0	0	0.0967303	1	61
319	521	0.77	0	0	42	28.6801	3	1	1	0	0	0	0	0	0	0	0.176986	1	19
321	525	140.93	1	0	71	27.31	2	0	0	0	0	0	0	0	0	0	0.095604	1	14
322	526	1218	0	1	68	26.25	2	0	0	0	0	0	0	0	0	0	0.0804295	1	46
323	527	97.5	1	1	68	32.2708	2	0	0	1	0	0	0	0	0	0	0.235166	1	62
324	533	94.17	0	0	35	21.6049	2	0	0	0	0	0	0	0	0	0	0.121369	1	58
325	535	1.1	1	1	68	27.5482	2	0	0	0	0	0	0	0	0	0	0.0915844	1	32
326	536	23.93	1	0	65	26.1224	2	0	0	0	0	0	0	0	1	0	0.115383	1	3
327	537	11.57	1	1	66	25.3906	3	0	0	0	1	0	0	0	1	0	0.0960466	1	41
328	539	106.07	0	1	71	27.3438	2	1	1	1	0	0	0	0	0	0	0.356916	1	67
329	540	191.77	0	1	78	21.3593	3	1	0	0	0	0	0	0	0	0	0.13309	1	58
330	543	0.97	1	1	67	29.2969	2	0	0	0	0	0	0	0	0	0	0.0833548	1	64
331	545	167.87	0	0	64	24.9591	2	2	1	0	0	0	0	0	1	0	0.149319	1	55
332	548	97.77	1	1	68	25.1559	2	0	0	0	0	0	0	0	0	0	0.10452	1	15
333	549	72.23	0	1	71	26.3702	2	0	0	0	0	0	0	0	0	0	0.0790345	1	63
334	550	82.97	1	0	43	24.2215	2	2	1	0	0	0	0	0	0	0	0.181558	1	20
335	553	59.13	0	1	77	24.2188	2	0	0	1	0	0	0	0	0	0	0.28031	1	25
336	559	0.73	1	1	64	21.4844	2	0	0	0	1	0	0	0	0	0	0.0765633	1	31
337	561	34.9	0	0	36	26.4463	2	0	0	0	0	0	0	0	0	0	0.0928091	1	4
338	562	245.33	0	0	76	23.8751	2	1	1	0	0	0	0	0	0	0	0.147345	1	40
339	564	132.63	0	1	64	20.7756	2	0	0	0	0	0	0	0	0	0	0.110481	1	28
340	565	10.77	0	1	52	24.0346	2	0	0	0	0	0	0	0	0	0	0.0963238	1	52
341	566	1.93	1	1	55	19.3337	2	0	0	0	0	0	0	0	0	0	0.14918	1	32
342	569	28.83	1	1	49	24.6711	2	0	0	0	0	0	0	0	0	0	0.114609	1	68
343	571	144.93	0	1	67	23.4375	1	0	0	0	1	0	0	0	0	0	0.0382883	1	35
344	573	181.73	0	1	39	22.4273	2	0	0	0	0	0	0	0	0	0	0.110086	1	66
345	574	219.27	0	0	43	20.7612	2	0	1	0	0	0	0	0	0	0	0.204563	1	55
347	577	304.33	0	1	53	23.4375	3	0	0	0	1	0	0	0	0	0	0.0825951	1	64
348	580	60.23	0	0	66	25.1559	2	1	0	1	0	0	0	0	0	0	0.27054	1	52
349	581	173.37	1	0	73	26.2188	2	0	0	1	0	0	0	0	1	0	0.338572	1	7
351	584	38.37	1	1	66	7.33333	2	0	0	0	0	0	0	0	0	0	0.259401	1	41
352	585	73.27	1	1	62	25.3906	2	0	0	0	0	0	0	0	1	0	0.116614	1	12
353	586	35.8	0	1	71	24.8016	2	0	0	0	0	0	0	0	0	0	0.0863134	1	63
354	587	13.1	0	0	71	21.3039	2	0	0	0	0	0	0	0	0	0	0.109008	1	17
355	588	20.4	1	0	67	27.7778	2	0	0	0	0	0	0	0	0	0	0.0944769	1	7
356	589	10.5	0	1	23	25.6837	2	0	0	0	0	0	0	0	0	0	0.0973441	1	10
357	591	76.17	1	0	71	35.2653	2	0	0	1	0	0	0	0	0	0	0.209177	1	17
358	592	194.63	0	1	50	23.634	2	0	0	0	0	0	0	0	0	0	0.0991715	1	66
359	594	48.47	1	1	56	25.4767	2	0	0	0	0	0	0	0	0	0	0.107071	1	24
360	596	109.7	1	1	70	23.634	2	0	0	0	0	0	0	0	0	0	0.112788	1	41
361	599	50.6	0	0	81	24.8016	2	0	1	0	0	0	0	0	0	0	0.147675	1	29
362	600	292.27	0	0	76	26.5731	3	0	0	0	0	0	0	0	0	0	0.112833	1	50
363	601	85.2	1	1	69	18.3655	2	0	0	0	1	0	0	0	0	0	0.0896057	1	57
364	603	195.17	1	0	61	31.7329	2	0	0	0	0	0	0	0	0	0	0.0773437	1	42
365	606	134.17	0	0	67	23.7387	2	0	0	0	0	0	0	0	0	0	0.0967002	1	36
366	607	109.8	0	1	52	25.0657	2	0	0	0	0	0	0	0	0	0	0.0909671	1	38
367	608	0.67	1	0	71	19.5918	2	0	0	0	0	0	0	0	0	0	0.144979	1	24
368	611	2.17	1	0	60	25.8264	2	0	0	0	0	0	0	0	0	0	0.107791	1	32
369	614	6.03	1	1	66	27.0552	2	0	0	0	0	0	0	0	0	0	0.0947913	1	48
370	615	1.63	1	0	35	20.2812	2	0	0	0	1	0	0	0	0	0	0.0945551	1	53
371	616	161.6	1	1	66	25.0995	2	0	0	0	0	0	0	0	0	0	0.105575	1	47
372	617	195.57	0	1	56	21.7784	2	0	0	0	0	0	0	0	0	0	0.107536	1	38
373	618	120.17	0	1	50	21.3675	2	0	0	0	0	0	0	0	0	0	0.112276	1	48
374	619	0.8	1	1	60	29.3575	2	0	0	0	0	0	0	0	0	0	0.085166	1	39
375	620	149.03	0	0	63	25.8264	3	0	0	0	0	0	0	0	0	0	0.122828	1	51
376	621	171.43	1	1	57	21.2585	2	0	0	0	1	0	0	0	0	0	0.0795139	1	8
377	623	15.4	0	1	51	25.4366	2	0	0	0	0	0	0	0	0	0	0.0894225	1	29
378	624	8.13	1	1	25	18.662	2	0	0	0	0	0	0	0	0	0	0.170312	1	67
379	628	39.17	1	1	78	27.4077	2	0	0	0	0	0	0	0	0	0	0.0891	1	58
381	632	4.1	0	1	50	27.3588	2	0	0	0	0	0	0	0	0	0	0.0805792	1	1
382	634	4.2	1	0	57	29.3878	2	0	0	0	0	0	0	0	0	0	0.0894893	1	51
383	635	16.23	1	1	78	29.8303	2	0	1	1	0	0	0	0	0	0	0.385122	1	53
384	636	147.53	0	0	67	30.3673	3	1	1	0	0	0	0	0	0	0	0.149657	1	51
385	637	3.07	1	1	69	27.6888	2	0	0	0	0	0	0	0	0	0	0.0905506	1	18
387	639	135.53	0	0	66	23.597	2	1	0	0	0	0	0	0	0	0	0.0910693	1	13
388	640	172.37	0	1	74	23.8281	3	0	0	0	0	0	0	0	0	0	0.126667	1	12
389	641	0.93	0	1	54	23.4566	2	0	0	0	0	0	0	0	0	0	0.0987551	1	6
392	649	87.37	1	1	66	28.9993	2	0	0	0	0	0	0	0	0	0	0.0850591	1	39
393	650	87.3	0	0	29	22.6562	3	0	0	0	1	0	0	0	0	0	0.0977829	1	59
394	654	355.77	0	0	69	23.5883	2	0	0	0	0	0	0	0	0	0	0.0968257	1	10
395	655	0.63	1	0	80	24.6914	3	0	0	0	0	0	0	0	0	0	0.1492	1	27
396	656	185.23	0	0	60	24.977	2	0	0	1	0	0	0	0	0	0	0.293412	1	16
398	660	1.63	1	0	62	30.4438	2	0	0	0	1	0	0	1	0	0	0.276587	1	61
399	662	131.1	0	1	33	17.0874	2	0	0	0	0	0	0	0	0	0	0.149358	1	11
400	665	7.37	0	0	68	22.3094	2	0	0	0	0	0	0	0	0	0	0.104255	1	51
401	667	2.27	1	1	77	30.8185	2	0	0	1	0	0	0	0	0	0	0.245009	1	54
402	672	145.03	0	0	53	26.7299	2	0	0	0	0	0	0	0	0	0	0.0860225	1	63
403	673	174.23	0	0	40	20.202	2	0	0	0	1	0	0	0	0	0	0.0761831	1	42
404	674	219.37	1	1	82	26.7759	3	0	0	0	0	0	0	0	1	0	0.141052	1	57
405	676	74.37	0	0	30	14.5274	2	0	0	0	1	0	0	1	0	0	0.478936	1	36
406	679	41.27	1	1	69	22.8928	2	0	0	0	0	0	0	0	0	0	0.117812	1	68
407	682	211.23	0	1	55	20.7031	2	0	0	0	0	0	0	0	0	0	0.114412	1	67
408	683	7.3	0	1	61	27.3438	2	0	0	0	0	0	0	0	0	0	0.0775364	1	42
409	684	113.63	0	0	46	32.0461	2	0	1	0	0	0	0	0	0	0	0.112991	1	52
410	688	138.1	0	0	59	27.7778	3	1	1	0	0	0	0	0	1	0	0.192549	1	16
411	690	140.93	0	1	80	17.7778	3	1	0	0	0	0	0	0	0	0	0.159439	1	52
412	691	78.93	1	1	62	30.1103	2	0	0	0	0	0	0	0	0	0	0.0810628	1	1
414	695	146.97	0	0	64	23.3747	2	1	0	0	0	0	0	0	0	0	0.0928542	1	4
415	696	16.63	1	1	58	29.2969	2	0	0	1	0	0	0	0	0	0	0.277187	1	59
416	698	150.9	0	1	55	24.1415	2	0	0	0	0	0	0	0	0	0	0.0947514	1	62
417	699	215.27	0	0	50	24.968	2	1	1	0	0	0	0	0	0	0	0.151676	1	48
418	700	0.47	0	0	50	24.968	2	1	1	0	0	0	0	0	0	0	0.151676	1	62
419	C1	64.2333	0	1	87	26.8274	2	0	0	0	0	0	0	0	1	1	0.080801	1	1
420	C2	91.9	0	0	67	23.1206	2	2	2	0	0	0	0	0	0	1	0.240074	1	2
421	C3	108.451	1	0	30	22.8571	2	2	1	0	1	0	0	0	0	1	0.124104	1	3
422	C4	0.466667	1	1	83	26.3465	2	0	0	0	0	0	0	0	0	1	0.0928665	1	4
423	C5	49.4667	0	1	30	21.6311	2	0	0	0	0	0	0	0	0	1	0.118557	1	5
424	C6	112.067	0	0	62	22.3081	2	0	0	0	0	0	0	0	0	1	0.106458	1	6
425	C7	103.1	0	0	55	18.5911	2	0	2	0	0	0	0	0	0	1	0.33831	1	7
426	C8	57.6667	1	1	75	28.125	2	0	0	0	0	0	0	0	0	1	0.0865158	1	8
427	C9	103.267	1	1	72	21.436	2	0	0	0	0	0	0	0	0	1	0.126113	1	9
428	C10	3.86667	0	0	71	23.3844	2	0	0	0	0	0	0	0	0	1	0.0972393	1	10
429	C11	6.9	1	1	68	24.2188	2	0	0	1	0	0	0	0	0	1	0.334833	1	11
430	C12	8.2	0	1	37	20.0288	2	0	0	0	0	0	0	0	0	1	0.126169	1	12
431	C13	54.3667	0	1	74	23.03	2	0	0	1	0	0	0	0	1	1	0.322055	1	13
432	C14	89.8667	0	1	68	23.1405	2	0	0	0	0	0	0	0	0	1	0.0956815	1	14
433	C15	9.93333	0	0	26	26.5731	2	0	1	0	0	0	0	0	0	1	0.161405	1	15
434	C16	150.7	0	1	69	21.4844	2	0	0	1	0	0	0	0	0	1	0.322032	1	16
435	C17	6.9	1	1	68	24.2188	2	0	0	1	0	0	0	0	0	1	0.334833	1	17
436	C18	1.06667	0	1	63	24.4898	2	0	0	0	0	0	0	0	0	1	0.090352	1	18
437	C19	99.3	0	1	56	27.7344	2	0	0	1	0	0	0	0	0	1	0.254151	1	19
438	C20	82.9667	1	0	43	24.2215	2	2	1	0	0	0	0	0	0	1	0.181558	1	20
439	C21	351.167	0	1	85	23.4375	3	0	0	0	0	0	0	0	0	1	0.124601	1	21
440	C22	122.4	0	1	72	31.4626	3	0	0	0	0	0	0	0	0	1	0.083909	1	22
441	C23	0.533333	1	1	78	33.2986	3	0	0	1	0	0	0	0	0	1	0.288983	1	23
442	C24	0.533333	1	1	78	33.2986	3	0	0	1	0	0	0	0	0	1	0.288983	1	24
443	C25	0.533333	1	1	78	33.2986	3	0	0	1	0	0	0	0	0	1	0.288983	1	25
444	C26	1.26667	1	0	41	25.2493	2	0	0	0	0	0	0	0	0	1	0.118743	1	26
445	C27	0.766667	1	1	81	26.0262	2	0	0	1	0	0	0	0	1	1	0.32445	1	27
446	C28	3.2	1	1	72	23.8751	2	0	0	0	0	0	0	0	0	1	0.110553	1	28
447	C29	126.167	0	0	60	29.7619	3	2	1	0	0	0	0	0	0	1	0.147819	1	29
448	C30	80.3	1	0	25	18.3391	2	1	0	1	0	0	0	0	0	1	0.451712	1	30
449	C31	0.733333	1	1	64	21.4844	2	0	0	0	1	0	0	0	0	1	0.0765633	1	31
450	C32	0.766667	1	1	81	26.0262	2	0	0	1	0	0	0	0	1	1	0.32445	1	32
451	C33	0.466667	1	1	83	26.3465	2	0	0	0	0	0	0	0	0	1	0.0928665	1	33
452	C34	143.033	0	1	65	18.0802	2	0	0	0	0	0	0	0	0	1	0.127338	1	34
453	C35	0.833333	0	1	38	38.5675	3	0	0	0	1	0	0	0	0	1	0.0364169	1	35
454	C36	121.967	0	0	59	24.2215	2	2	2	1	0	0	0	0	0	1	0.553693	1	36
455	C37	1.26667	1	0	41	25.2493	2	0	0	0	0	0	0	0	0	1	0.118743	1	37
456	C38	54.3667	0	1	74	23.03	2	0	0	1	0	0	0	0	1	1	0.322055	1	38
457	C39	32.8333	0	0	62	26.2976	2	0	0	0	0	0	0	0	0	1	0.0853578	1	39
458	C40	126.167	0	0	60	29.7619	3	2	1	0	0	0	0	0	0	1	0.147819	1	40
459	C41	80.3	1	0	32	17.6471	2	1	0	1	0	0	0	0	0	1	0.455475	1	41
460	C42	0.733333	1	1	64	21.4844	2	0	0	0	1	0	0	0	0	1	0.0765633	1	42
461	C43	6.9	1	1	33	23.2438	2	0	0	0	0	0	0	0	0	1	0.130677	1	43
462	C44	0.533333	0	0	60	25.7812	2	0	0	0	0	0	0	0	0	1	0.0884827	1	44
463	C45	0.533333	0	0	75	27.3438	2	0	0	0	0	0	0	1	0	1	0.386654	1	45
464	C46	103.267	0	0	73	24.0346	2	0	0	0	0	0	0	0	0	1	0.0931421	1	46
465	C47	112.067	0	0	65	22.2656	2	0	0	0	0	0	0	0	0	1	0.1056	1	47
466	C48	64.2333	0	0	63	25	2	0	0	0	0	0	0	1	0	1	0.432587	1	48
467	C49	0.466667	0	0	57	27.0552	2	0	0	0	0	0	0	0	0	1	0.0832763	1	49
468	C50	143.033	0	0	78	27.5482	3	0	0	0	0	0	0	1	0	1	0.473833	1	50
469	C51	126.167	0	0	82	20.8117	3	0	0	0	0	0	0	0	0	1	0.150243	1	51
470	C52	126.167	0	0	64	24.2215	4	0	0	1	0	0	0	0	1	1	0.506902	1	52
471	C53	91.9	0	0	62	22.6003	3	0	0	1	0	0	0	0	0	1	0.410881	1	53
472	C54	351.167	0	0	70	20.3125	3	0	0	1	0	0	0	0	0	1	0.437495	1	54
473	C55	8.2	0	0	65	22.5827	2	0	0	0	1	0	0	1	0	1	0.328849	1	55
474	C56	0.533333	1	0	71	23.3355	2	0	0	0	0	0	0	0	0	1	0.118812	1	56
475	C57	0.766667	1	0	44	22.6409	2	0	1	0	0	0	0	0	0	1	0.221765	1	57
476	C58	49.4667	1	0	71	20.83	2	0	0	0	0	0	0	0	0	1	0.135833	1	58
477	C59	0.466667	1	0	81	26.3465	2	0	0	1	0	0	0	1	0	1	0.768901	1	59
478	C60	0.733333	1	0	68	23.4375	2	0	0	1	0	0	0	1	0	1	0.80701	1	60
479	C61	122.4	0	0	78	32.2222	3	0	0	1	0	0	0	1	0	1	0.733662	1	61
480	C62	0.466667	0	1	67	27.1809	2	0	0	0	0	0	0	1	1	1	0.413223	1	62
481	C63	0.833333	1	1	52	28.3737	2	1	0	0	0	0	0	0	0	1	0.0861477	1	63
482	C64	0.533333	0	1	62	25.9516	2	0	0	0	0	0	0	0	0	1	0.0835584	1	64
483	C65	0.833333	0	0	59	30.1562	1	0	0	0	0	0	0	0	0	1	0.0484728	1	65
484	C66	0.766667	0	1	62	29.3878	2	1	1	0	0	0	0	0	0	1	0.110745	1	66
485	C67	1.06667	0	1	59	24.2215	2	1	1	1	0	0	0	1	0	1	0.842082	1	67
486	C68	0.766667	1	1	55	32.2118	2	1	1	0	0	0	0	0	0	1	0.118439	1	68
487	C69	126.167	0	0	67	28.2284	3	0	0	1	0	0	0	1	0	1	0.785922	1	69
488	C70	91.9	0	0	88	23.8281	3	0	0	1	0	0	0	1	1	1	0.832368	1	70
489	C71	91.9	0	0	65	18.0802	2	0	0	0	0	0	0	0	0	1	0.13236	1	71
